# Supplementary material for: 2,3-Dimethyl-6-nitro-2H-indazole
Source: Acta Crystallogr Sect E Struct Rep Online. 2009 Jul 4;65(Pt 8):o1775. doi: 10.1107/S1600536809025410 (PMC2977458; doi:10.1107/S1600536809025410)
Supplement: Supplementary file 2 [file e-65-o1775-Isup2.hkl]

# 
# h,k,l, Fc-squared, Fo-squared, sigma(Fo-squared) and status flag 
# 
data_I
_shelx_title ' X in P-1' 
_shelx_refln_list_code          4 
_shelx_F_calc_maximum      115.54 
_exptl_crystal_F_000       200.00 
_reflns_d_resolution_high  0.8329 
 
loop_ 
 _symmetry_equiv_pos_as_xyz 
 'x, y, z' 
 '-x, -y, -z' 
 
_cell_length_a     6.5800 
_cell_length_b     7.2050 
_cell_length_c    10.7520 
_cell_angle_alpha  75.070 
_cell_angle_beta   74.670 
_cell_angle_gamma  66.730 
 
_shelx_F_squared_multiplier     1.000 
 
loop_ 
 _refln_index_h 
 _refln_index_k 
 _refln_index_l 
 _refln_F_squared_calc 
 _refln_F_squared_meas 
 _refln_F_squared_sigma 
 _refln_observed_status 
   1   0   0     3242.54     2900.13     19.21 o 
   2   0   0      428.86      384.96      2.16 o 
   3   0   0        2.36        2.55      0.29 o 
   4   0   0       25.74       24.13      0.87 o 
   5   0   0       34.26       30.20      1.16 o 
   6   0   0        4.31        3.75      0.67 o 
   7   0   0        0.01        0.67      0.48 o 
  -6   1   0        0.99        1.25      0.53 o 
  -5   1   0      134.04      135.02      2.41 o 
  -4   1   0       52.48       52.90      1.30 o 
  -3   1   0        2.44        1.64      0.29 o 
  -2   1   0      108.32       92.33      1.21 o 
  -1   1   0       22.58       19.18      0.43 o 
   0   1   0       51.75       56.31      0.39 o 
   1   1   0       75.77       64.55      0.63 o 
   2   1   0      153.89      139.23      1.26 o 
   3   1   0        8.04        2.94      0.29 o 
   4   1   0       15.70       17.28      0.72 o 
   5   1   0      240.51      232.19      2.90 o 
   6   1   0       21.71       19.35      1.11 o 
   7   1   0        3.75        4.19      0.63 o 
  -6   2   0        1.50        1.54      0.63 o 
  -5   2   0       27.35       26.82      1.30 o 
  -4   2   0       22.72       29.61      1.11 o 
  -3   2   0       11.22       13.53      0.67 o 
  -2   2   0      127.88      132.79      1.69 o 
  -1   2   0      125.53      111.07      1.31 o 
   0   2   0    13348.77    16078.48    583.49 o 
   1   2   0     6080.20     6438.27     38.54 o 
   2   2   0       96.71       94.41      1.16 o 
   3   2   0        0.00        0.05      0.19 o 
   4   2   0       26.88       29.95      0.87 o 
   5   2   0       15.23       10.16      0.72 o 
   6   2   0        3.36        3.13      0.63 o 
   7   2   0        0.06        0.48      0.43 o 
  -5   3   0       35.67       35.68      1.59 o 
  -4   3   0       54.79       53.09      1.69 o 
  -3   3   0        0.37        0.87      0.34 o 
  -2   3   0       22.78       14.21      0.67 o 
  -1   3   0        2.79        4.33      0.39 o 
   0   3   0      121.81      114.51      2.01 o 
   1   3   0       11.52        6.74      0.39 o 
   2   3   0        0.37        1.25      0.24 o 
   3   3   0        0.01       -0.10      0.19 o 
   4   3   0        1.66        1.16      0.34 o 
   5   3   0      177.93      179.60      2.51 o 
   6   3   0       63.47       65.23      1.73 o 
   7   3   0        1.74        2.07      0.63 o 
  -4   4   0       19.21       21.66      1.20 o 
  -3   4   0       11.74       16.17      0.91 o 
  -2   4   0        8.24        9.39      0.67 o 
  -1   4   0        3.48        3.71      0.48 o 
   0   4   0     1307.28     1263.47     17.51 o 
   1   4   0     2035.82     2031.55     29.07 o 
   2   4   0       10.48       11.12      0.58 o 
   3   4   0        0.20        0.58      0.29 o 
   4   4   0       24.60       25.52      0.91 o 
   6   4   0        0.20       -0.14      0.53 o 
   7   4   0        0.24       -0.05      0.53 o 
  -4   5   0       27.32       28.26      1.54 o 
  -3   5   0        3.29        2.36      0.67 o 
  -2   5   0        1.56        0.96      0.43 o 
  -1   5   0        0.14        0.39      0.34 o 
   0   5   0       26.41       24.55      1.01 o 
   1   5   0        1.03        0.34      0.39 o 
   2   5   0        3.19        1.44      0.34 o 
   3   5   0        0.14        0.19      0.29 o 
   4   5   0        0.02        0.48      0.34 o 
   5   5   0       62.34       66.20      1.73 o 
   6   5   0       65.40       65.95      1.93 o 
   7   5   0        0.19        0.72      0.48 o 
  -3   6   0        8.47       10.06      0.91 o 
  -2   6   0        0.04       -0.05      0.43 o 
  -1   6   0        6.08        7.36      0.77 o 
   0   6   0       93.51       86.15      2.17 o 
   1   6   0      421.88      399.70      3.93 o 
   2   6   0       51.57       45.33      1.40 o 
   3   6   0        0.03       -0.10      0.34 o 
   4   6   0        9.67        8.91      0.67 o 
   5   6   0        1.11        0.72      0.48 o 
   6   6   0        0.17        0.67      0.63 o 
  -1   7   0        0.17       -0.43      0.53 o 
   0   7   0        2.63        1.77      0.44 o 
   1   7   0        1.28       -0.34      0.63 o 
   2   7   0        0.26       -0.24      0.53 o 
   3   7   0        0.00       -0.48      0.48 o 
   4   7   0        0.23        0.29      0.43 o 
   5   7   0        9.84       11.94      0.91 o 
   6   7   0       32.83       34.28      1.64 o 
   1   8   0       71.34       60.60      2.02 o 
   2   8   0       32.84       25.47      1.44 o 
   3   8   0        0.43        0.87      0.43 o 
   4   8   0        1.51        1.49      0.58 o 
  -3  -8   1        2.41        2.65      0.72 o 
  -2  -8   1        1.39        1.11      0.67 o 
  -5  -7   1        0.00       -0.58      0.58 o 
  -4  -7   1       16.13       16.37      1.11 o 
  -3  -7   1        4.86        3.08      0.72 o 
  -2  -7   1        0.54        0.10      0.48 o 
  -1  -7   1        0.02        0.39      0.43 o 
   0  -7   1        0.06        0.13      0.34 o 
   1  -7   1        0.14        0.24      0.53 o 
  -6  -6   1        8.07        7.94      0.87 o 
  -5  -6   1        2.72        2.98      0.63 o 
  -4  -6   1        0.72        0.72      0.48 o 
  -3  -6   1        0.80        0.24      0.43 o 
  -2  -6   1       16.51       12.52      0.82 o 
  -1  -6   1        0.92        1.20      0.53 o 
   0  -6   1        7.58        6.03      0.48 o 
   1  -6   1       11.19       10.73      0.87 o 
   2  -6   1        6.78        6.69      0.77 o 
  -7  -5   1        0.00        1.06      0.53 o 
  -6  -5   1       19.53       19.02      1.11 o 
  -5  -5   1        7.39        7.08      0.72 o 
  -4  -5   1       19.06       18.54      0.96 o 
  -3  -5   1       24.76       23.26      0.96 o 
  -2  -5   1        3.44        1.83      0.39 o 
  -1  -5   1        0.02       -0.10      0.34 o 
   0  -5   1        0.35        0.91      0.55 o 
   1  -5   1        8.07        7.22      0.63 o 
   2  -5   1        0.00        0.29      0.34 o 
   3  -5   1        2.36        1.40      0.63 o 
   4  -5   1       12.41       11.84      1.06 o 
  -7  -4   1        0.26        0.39      0.48 o 
  -6  -4   1       17.16       15.69      0.96 o 
  -5  -4   1       11.91       12.66      0.82 o 
  -4  -4   1        5.48        4.04      0.48 o 
  -3  -4   1       16.10       18.25      0.77 o 
  -2  -4   1       45.35       28.67      0.87 o 
  -1  -4   1       21.60       13.10      0.67 o 
   0  -4   1       60.71       54.42      0.89 o 
   1  -4   1       13.97       11.75      0.67 o 
   2  -4   1       47.77       48.70      1.40 o 
   3  -4   1        5.03        4.24      0.58 o 
   4  -4   1       10.23       11.02      0.96 o 
  -7  -3   1        2.94        3.08      0.67 o 
  -6  -3   1       13.58       12.71      0.91 o 
  -5  -3   1       42.64       43.20      1.30 o 
  -4  -3   1        0.80        1.59      0.34 o 
  -3  -3   1       74.14       71.17      1.30 o 
  -2  -3   1        0.07       -0.14      0.19 o 
  -1  -3   1        8.51        5.34      0.34 o 
   0  -3   1        1.00        0.61      0.15 o 
   1  -3   1       81.11       82.58      1.40 o 
   2  -3   1        4.35        2.45      0.39 o 
   3  -3   1        7.55        9.15      0.63 o 
   4  -3   1       17.75       19.31      1.01 o 
   5  -3   1       35.75       32.21      1.54 o 
  -7  -2   1        0.00        0.29      0.43 o 
  -6  -2   1       21.77       18.73      1.11 o 
  -5  -2   1       30.54       22.87      0.96 o 
  -4  -2   1        4.71        7.46      0.48 o 
  -3  -2   1      149.30      149.79      1.74 o 
  -2  -2   1        0.01        0.48      0.14 o 
  -1  -2   1      291.91      241.43      1.71 o 
   0  -2   1      269.05      289.30      2.24 o 
   1  -2   1       25.17       27.89      0.67 o 
   2  -2   1      248.76      235.15      2.18 o 
   3  -2   1        0.34        0.19      0.29 o 
   4  -2   1       46.40       45.52      1.35 o 
   5  -2   1       14.35       14.20      1.01 o 
   6  -2   1        5.38        5.82      0.77 o 
  -7  -1   1        6.78        7.80      0.82 o 
  -6  -1   1        2.40        1.35      0.53 o 
  -5  -1   1       64.87       69.24      1.69 o 
  -4  -1   1       26.79       27.40      0.87 o 
  -3  -1   1       56.91       74.82      1.25 o 
  -2  -1   1       55.79       69.71      0.96 o 
  -1  -1   1      101.57       86.27      0.87 o 
   0  -1   1       20.81       20.22      0.27 o 
   1  -1   1      438.36      452.88      2.17 o 
   2  -1   1       88.10       79.81      1.11 o 
   3  -1   1       56.60       56.49      1.16 o 
   4  -1   1       18.06       21.76      0.87 o 
   5  -1   1       74.47       73.59      1.88 o 
   6  -1   1        9.49        9.29      0.87 o 
  -7   0   1        0.39        0.34      0.58 o 
  -6   0   1       13.03       13.86      0.96 o 
  -5   0   1       24.75       23.50      1.01 o 
  -4   0   1        0.29        1.06      0.34 o 
  -3   0   1      139.28      151.96      1.79 o 
  -2   0   1      115.82      122.24      1.26 o 
  -1   0   1      200.15      204.03      1.22 o 
   0   0   1      577.34      527.41      4.10 o 
   1   0   1     1502.46     1323.13     12.60 o 
   2   0   1      656.77      561.51     10.90 o 
   3   0   1       47.61       54.32      1.01 o 
   4   0   1       90.09       81.89      1.54 o 
   5   0   1       40.26       43.59      1.35 o 
   6   0   1       30.13       31.35      1.30 o 
   7   0   1        0.49        0.72      0.53 o 
  -6   1   1        0.15        0.87      0.39 o 
  -5   1   1       40.24       41.23      1.44 o 
  -4   1   1       72.68       71.53      1.59 o 
  -3   1   1       16.72       17.29      0.67 o 
  -2   1   1       53.66       60.80      1.01 o 
  -1   1   1      172.58      169.54      1.31 o 
   0   1   1       12.17       13.25      0.20 o 
   1   1   1      152.27      157.41      4.19 o 
   2   1   1      345.10      312.47      1.86 o 
   3   1   1      109.71      103.65      1.35 o 
   4   1   1       23.50       20.95      0.77 o 
   5   1   1       79.44       72.21      1.64 o 
   6   1   1       50.25       48.36      1.64 o 
   7   1   1        6.81        6.93      0.82 o 
  -6   2   1        2.98        2.60      0.63 o 
  -5   2   1        9.17        9.87      0.91 o 
  -4   2   1        0.13        0.58      0.39 o 
  -3   2   1       33.02       35.21      1.06 o 
  -2   2   1       79.22       69.27      1.25 o 
  -1   2   1       46.16       38.71      0.77 o 
   0   2   1      422.56      498.23     13.11 o 
   1   2   1     3254.48     3437.01     26.19 o 
   2   2   1      120.43      113.49      1.21 o 
   3   2   1      312.52      322.81      2.38 o 
   4   2   1       49.74       44.86      1.06 o 
   5   2   1       63.78       67.13      1.54 o 
   6   2   1       55.42       53.04      1.64 o 
   7   2   1        9.66        9.72      0.82 o 
  -5   3   1       11.03       11.60      1.01 o 
  -4   3   1       53.86       56.07      1.64 o 
  -3   3   1        0.44        0.29      0.29 o 
  -2   3   1       15.60       14.68      0.67 o 
  -1   3   1       43.39       58.69      1.16 o 
   0   3   1       12.16       12.45      0.37 o 
   1   3   1        1.46        3.18      0.29 o 
   2   3   1      130.38      155.27      1.64 o 
   3   3   1       34.63       32.47      0.82 o 
   4   3   1       21.10       27.98      0.91 o 
   5   3   1       44.65       40.41      1.25 o 
   6   3   1       91.75       91.20      2.07 o 
   7   3   1        0.24       -0.34      0.48 o 
  -4   4   1        0.39        0.34      0.48 o 
  -3   4   1        5.37        0.29      0.39 o 
  -2   4   1       13.19       11.07      0.72 o 
  -1   4   1        1.45        1.35      0.39 o 
   0   4   1      100.31      103.79      1.14 o 
   1   4   1     1238.04     1261.91     22.37 o 
   2   4   1      100.58       95.74      1.50 o 
   3   4   1      208.90      212.75      2.32 o 
   4   4   1        1.87        2.50      0.39 o 
   5   4   1       44.58       52.07      1.40 o 
   6   4   1       41.20       40.84      1.49 o 
   7   4   1       20.05       20.56      1.20 o 
  -4   5   1       20.44       20.85      1.25 o 
  -3   5   1        6.54        6.79      0.82 o 
  -2   5   1        1.52        1.40      0.48 o 
  -1   5   1        7.94       10.59      0.72 o 
   0   5   1        2.82        4.14      0.34 o 
   1   5   1        6.52        6.45      0.58 o 
   2   5   1       13.43       16.22      0.77 o 
   3   5   1        0.04        9.38      0.58 o 
   4   5   1       12.70       10.59      0.72 o 
   5   5   1       18.35       19.50      1.01 o 
   6   5   1       75.90       78.06      2.02 o 
   7   5   1        4.60        4.52      0.82 o 
  -3   6   1        2.56        2.12      0.77 o 
  -2   6   1        1.44        1.64      0.53 o 
  -1   6   1        0.00       -0.39      0.43 o 
   0   6   1       19.42       16.17      1.04 o 
   1   6   1      319.91      315.42      3.44 o 
   2   6   1      155.49      143.93      2.32 o 
   3   6   1       21.74       23.50      1.01 o 
   4   6   1        1.07        0.82      0.48 o 
   5   6   1       16.77       21.28      1.11 o 
   6   6   1       13.84       13.38      1.06 o 
   7   6   1       13.10       13.77      1.11 o 
  -1   7   1        0.85        0.24      0.58 o 
   0   7   1        1.06        1.24      0.38 o 
   1   7   1        5.61        5.34      0.72 o 
   2   7   1        0.06       -0.29      0.48 o 
   3   7   1        1.42        1.40      0.48 o 
   4   7   1        1.56        1.68      0.53 o 
   5   7   1        7.69       10.25      0.87 o 
   6   7   1       36.62       39.34      1.64 o 
   1   8   1       67.51       56.60      1.98 o 
   2   8   1       84.51       72.23      2.22 o 
   3   8   1        0.78        0.72      0.58 o 
   4   8   1        0.81        1.54      0.53 o 
   5   8   1        3.88        3.85      0.72 o 
  -5  -7   2        0.58        0.87      0.58 o 
  -4  -7   2       20.35       19.69      1.20 o 
  -3  -7   2        8.82        8.81      0.82 o 
  -2  -7   2        0.24       -0.24      0.53 o 
  -1  -7   2        0.01       -0.43      0.53 o 
   0  -7   2        2.52        2.94      0.53 o 
   1  -7   2        2.25        2.07      0.63 o 
  -6  -6   2        0.96        0.63      0.63 o 
  -5  -6   2        8.51        8.33      0.82 o 
  -4  -6   2        6.40        5.73      0.67 o 
  -3  -6   2        3.82        2.94      0.58 o 
  -2  -6   2        9.17       10.88      0.82 o 
  -1  -6   2        0.78        2.36      0.43 o 
   0  -6   2        0.00       -0.05      0.39 o 
   1  -6   2        8.66        8.23      0.72 o 
   2  -6   2       17.02       14.49      1.11 o 
  -6  -5   2       11.56       12.80      0.96 o 
  -5  -5   2        9.89        9.53      0.82 o 
  -4  -5   2       46.17       47.35      1.49 o 
  -3  -5   2       49.07       56.75      1.49 o 
  -2  -5   2        0.00        0.48      0.24 o 
  -1  -5   2        0.32        0.34      0.29 o 
   0  -5   2       14.85       12.23      0.53 o 
   1  -5   2       11.98       11.02      0.77 o 
   2  -5   2        0.23       -0.05      0.43 o 
   3  -5   2        0.03        0.34      0.48 o 
  -7  -4   2        2.53        2.84      0.63 o 
  -6  -4   2        7.94       10.25      0.87 o 
  -5  -4   2        6.17        5.44      0.63 o 
  -4  -4   2       31.39       30.24      1.11 o 
  -3  -4   2       28.58       27.79      0.96 o 
  -2  -4   2       51.47       62.21      1.40 o 
  -1  -4   2       17.82       27.49      0.96 o 
   0  -4   2        0.07        0.46      0.39 o 
   1  -4   2        6.96        7.36      0.58 o 
   2  -4   2       39.45       41.08      1.35 o 
   3  -4   2       20.22       20.61      1.11 o 
   4  -4   2        6.23        8.04      0.82 o 
  -7  -3   2        3.68        4.48      0.67 o 
  -6  -3   2        5.75        4.57      0.72 o 
  -5  -3   2       36.13       37.37      1.25 o 
  -4  -3   2       47.91       54.00      1.35 o 
  -3  -3   2      156.42      176.03      2.17 o 
  -2  -3   2        4.79        6.84      0.43 o 
  -1  -3   2        1.36        2.41      0.24 o 
   0  -3   2      109.51      102.00      2.90 o 
   1  -3   2       75.91       71.32      1.35 o 
   2  -3   2        0.51        0.53      0.34 o 
   3  -3   2        2.21        2.94      0.48 o 
   4  -3   2        1.87        2.79      0.48 o 
   5  -3   2        6.20        5.92      0.82 o 
  -7  -2   2        1.23        0.91      0.58 o 
  -6  -2   2       11.96       13.43      0.91 o 
  -5  -2   2        0.21        0.24      0.39 o 
  -4  -2   2       55.54       61.10      1.40 o 
  -3  -2   2       67.00       87.07      1.45 o 
  -2  -2   2      243.93      241.08      2.09 o 
  -1  -2   2      168.46      190.01      1.70 o 
   0  -2   2       39.75       52.11      2.39 o 
   1  -2   2       12.10       12.04      0.48 o 
   2  -2   2       59.25       73.95      1.30 o 
   3  -2   2       43.00       54.82      1.35 o 
   4  -2   2        8.58        9.77      0.67 o 
   5  -2   2       16.63       16.03      1.06 o 
   6  -2   2        5.43        7.03      0.87 o 
  -7  -1   2        3.64        5.01      0.72 o 
  -6  -1   2        0.02       -0.24      0.48 o 
  -5  -1   2       47.44       42.05      1.35 o 
  -4  -1   2        4.24        7.65      0.53 o 
  -3  -1   2      213.84      224.71      2.23 o 
  -2  -1   2       63.19       54.36      0.92 o 
  -1  -1   2       13.72       12.76      0.39 o 
   0  -1   2      120.18      131.65      1.21 o 
   1  -1   2      451.71      433.75      2.26 o 
   2  -1   2       10.84       11.27      0.48 o 
   3  -1   2       39.47       35.84      0.96 o 
   4  -1   2        3.13        2.55      0.39 o 
   5  -1   2       17.32       17.91      0.96 o 
   6  -1   2        6.96        7.89      0.77 o 
  -6   0   2        5.29        6.98      0.72 o 
  -5   0   2        0.27        0.67      0.39 o 
  -4   0   2       32.62       31.06      1.06 o 
  -3   0   2       42.80       55.31      1.16 o 
  -2   0   2      217.77      249.50      1.99 o 
  -1   0   2      617.66      513.45      9.54 o 
   0   0   2      511.33      433.64      8.74 o 
   1   0   2      120.27       98.50      0.92 o 
   2   0   2       15.20       15.07      0.43 o 
   3   0   2       72.35       82.28      1.25 o 
   4   0   2        5.02        6.35      0.48 o 
   5   0   2       17.48       15.60      0.82 o 
   6   0   2       18.52       20.75      1.06 o 
   7   0   2        0.06        0.14      0.58 o 
  -6   1   2        2.12        2.79      0.63 o 
  -5   1   2       25.46       25.28      1.16 o 
  -4   1   2        8.10        7.03      0.58 o 
  -3   1   2       72.33       82.59      1.49 o 
  -2   1   2      115.76      115.45      1.45 o 
  -1   1   2       89.27       93.31      1.06 o 
   0   1   2       70.51       86.11      1.93 o 
   1   1   2      632.27      566.31      8.92 o 
   2   1   2       31.55       27.57      0.58 o 
   3   1   2      141.66      141.86      1.60 o 
   4   1   2        2.22        2.21      0.29 o 
   5   1   2       22.61       27.64      1.01 o 
   6   1   2       26.82       24.46      1.11 o 
   7   1   2        1.86        3.51      0.53 o 
  -6   2   2        0.62        0.87      0.58 o 
  -5   2   2        0.05       -0.53      0.53 o 
  -4   2   2        6.71        7.08      0.67 o 
  -3   2   2       10.71       13.67      0.72 o 
  -2   2   2       43.76       36.81      0.96 o 
  -1   2   2      305.11      274.60      2.09 o 
   0   2   2      575.13      630.29     29.49 o 
   1   2   2      246.24      252.08      1.66 o 
   2   2   2        0.80        0.53      0.14 o 
   3   2   2       74.22       70.29      1.11 o 
   5   2   2        4.03        2.31      0.43 o 
   6   2   2       24.19       24.89      1.11 o 
   7   2   2        0.10        0.53      0.43 o 
  -5   3   2        5.47        5.58      0.87 o 
  -4   3   2       21.63       21.23      1.11 o 
  -3   3   2        6.90        6.31      0.58 o 
  -2   3   2       81.39       79.80      1.54 o 
  -1   3   2       23.35       30.20      0.82 o 
   0   3   2       24.34       34.41      1.28 o 
   1   3   2      251.02      292.30      2.14 o 
   2   3   2        0.45        1.40      0.24 o 
   3   3   2      171.17      157.48      1.79 o 
   4   3   2        0.18        0.91      0.29 o 
   5   3   2       15.94       18.87      0.87 o 
   6   3   2       38.30       36.31      1.35 o 
   7   3   2        1.59        1.20      0.58 o 
  -4   4   2        1.03        1.35      0.53 o 
  -3   4   2        0.71        1.11      0.39 o 
  -2   4   2        4.58        4.04      0.53 o 
  -1   4   2       58.72       45.68      1.20 o 
   0   4   2      168.05      157.97      2.17 o 
   1   4   2       34.02       37.00      0.96 o 
   2   4   2        0.08        1.68      0.24 o 
   3   4   2       45.79       44.62      1.06 o 
   4   4   2       10.08       16.37      0.72 o 
   5   4   2        1.12        1.06      0.34 o 
   6   4   2        8.16        8.95      0.77 o 
   7   4   2        0.18        0.67      0.58 o 
  -4   5   2       12.32       13.53      1.11 o 
  -3   5   2        0.72        0.82      0.48 o 
  -2   5   2       24.29       23.98      1.16 o 
  -1   5   2       16.26       14.92      0.87 o 
   0   5   2        0.56        0.57      0.22 o 
   1   5   2       35.26       42.10      1.16 o 
   2   5   2       13.66       15.21      0.72 o 
   3   5   2       42.74       45.43      1.20 o 
   4   5   2        6.22        4.91      0.53 o 
   5   5   2        6.18        6.31      0.63 o 
   6   5   2       27.24       28.07      1.25 o 
   7   5   2       11.52       10.59      0.96 o 
  -3   6   2        0.02        0.00      0.58 o 
  -2   6   2        0.35       -0.19      0.53 o 
  -1   6   2        8.34        6.40      0.67 o 
   0   6   2       23.36       21.84      1.81 o 
   1   6   2        1.64        2.07      0.48 o 
   2   6   2        4.96        8.42      0.67 o 
   3   6   2       10.55        8.86      0.67 o 
   4   6   2       23.16       25.23      1.11 o 
   5   6   2        0.81        0.53      0.43 o 
   6   6   2        0.06        0.29      0.48 o 
   7   6   2        0.02        0.63      0.53 o 
  -1   7   2        6.70        5.49      0.77 o 
   0   7   2        0.17        0.38      0.82 o 
   1   7   2        4.55        5.01      0.67 o 
   2   7   2        9.06        8.71      0.77 o 
   3   7   2        4.93        4.91      0.63 o 
   4   7   2        5.69        6.16      0.67 o 
   5   7   2        1.50        0.96      0.58 o 
   6   7   2       12.99       13.00      1.06 o 
   1   8   2        0.16       -0.43      0.67 o 
   2   8   2        7.62        6.74      0.91 o 
   3   8   2        0.15        0.39      0.48 o 
   4   8   2       11.31       10.16      0.96 o 
   5   8   2        0.14       -0.48      0.53 o 
  -4  -7   3        1.22        1.40      0.58 o 
  -3  -7   3        9.08        8.47      0.96 o 
  -2  -7   3        0.02       -0.05      0.48 o 
  -1  -7   3        0.10        0.00      0.43 o 
   0  -7   3        0.07       -0.12      0.34 o 
  -5  -6   3        0.88        0.91      0.53 o 
  -4  -6   3        2.50        3.08      0.67 o 
  -3  -6   3        6.77        5.63      0.72 o 
  -2  -6   3        8.04        9.82      0.77 o 
  -1  -6   3        0.30        0.34      0.43 o 
   0  -6   3        0.01        0.12      0.29 o 
   1  -6   3       10.78        9.58      0.87 o 
   2  -6   3       11.25       11.79      0.96 o 
  -6  -5   3        0.85        1.40      0.53 o 
  -5  -5   3       29.40       27.88      1.35 o 
  -4  -5   3        0.50        1.06      0.43 o 
  -3  -5   3       56.76       52.46      1.54 o 
  -2  -5   3        0.84        1.16      0.43 o 
  -1  -5   3        2.38        2.70      0.43 o 
   0  -5   3        0.13        0.00      0.29 o 
   1  -5   3        0.00        0.39      0.34 o 
   2  -5   3        1.54        1.97      0.53 o 
   3  -5   3        0.96        1.25      0.43 o 
  -6  -4   3        2.27        1.25      0.67 o 
  -5  -4   3        5.02        4.52      0.58 o 
  -4  -4   3       14.82       15.36      0.91 o 
  -3  -4   3        4.72        3.42      0.53 o 
  -2  -4   3       41.78       41.23      1.16 o 
  -1  -4   3        7.98       10.25      0.63 o 
   0  -4   3       10.66       14.27      0.54 o 
   1  -4   3        8.88        7.61      0.67 o 
   2  -4   3       63.45       61.10      1.69 o 
   3  -4   3       13.31        9.92      0.87 o 
   4  -4   3        2.87        3.90      0.63 o 
  -6  -3   3        4.39        4.76      0.72 o 
  -5  -3   3       44.92       49.03      1.54 o 
  -4  -3   3       28.57       26.10      1.01 o 
  -3  -3   3      230.09      236.58      2.66 o 
  -2  -3   3       46.13       47.17      1.16 o 
  -1  -3   3       39.07       50.63      1.11 o 
   0  -3   3       13.75       16.00      0.99 o 
   1  -3   3        0.01        0.19      0.24 o 
   2  -3   3       18.90       19.36      0.82 o 
   3  -3   3        0.47        1.01      0.34 o 
   4  -3   3       11.80       10.88      0.87 o 
   5  -3   3        2.35        2.41      0.58 o 
  -6  -2   3        0.58        0.39      0.48 o 
  -5  -2   3       17.60       16.18      0.91 o 
  -4  -2   3       15.79       17.67      0.82 o 
  -3  -2   3       18.11       15.36      0.67 o 
  -2  -2   3       70.72       67.90      1.21 o 
  -1  -2   3       40.35       39.37      0.87 o 
   0  -2   3      192.06      203.77      5.21 o 
   1  -2   3       14.09       13.34      0.53 o 
   2  -2   3      227.61      250.59      2.42 o 
   3  -2   3      121.41      131.01      1.98 o 
   4  -2   3       17.05       16.66      0.91 o 
   5  -2   3       11.72       11.31      0.91 o 
   6  -2   3        3.69        2.84      0.72 o 
  -6  -1   3        4.88        5.78      0.77 o 
  -5  -1   3       24.38       23.59      1.06 o 
  -4  -1   3       94.75       98.66      1.83 o 
  -3  -1   3      348.04      331.58      2.91 o 
  -2  -1   3      396.92      407.56      2.78 o 
  -1  -1   3      209.73      195.66      1.70 o 
   0  -1   3       72.50       68.70      3.07 o 
   1  -1   3        1.14        1.44      0.19 o 
   2  -1   3      100.32      104.38      1.45 o 
   3  -1   3       17.26       14.11      0.63 o 
   4  -1   3       21.38       21.28      0.91 o 
   5  -1   3        5.22        4.67      0.63 o 
   6  -1   3        0.01        0.14      0.48 o 
  -6   0   3        0.21       -0.29      0.48 o 
  -5   0   3       21.71       17.09      1.01 o 
  -4   0   3        0.78        1.64      0.39 o 
  -3   0   3      102.29      101.08      1.64 o 
  -2   0   3        1.32        6.16      0.39 o 
  -1   0   3       18.22       20.85      0.53 o 
   0   0   3      718.54      621.62     10.10 o 
   1   0   3      443.44      413.73      2.16 o 
   2   0   3      397.11      431.75      2.54 o 
   3   0   3      542.75      613.67      3.57 o 
   4   0   3       87.12      100.25      1.74 o 
   5   0   3       26.79       25.42      1.06 o 
   6   0   3       14.73       14.44      0.91 o 
   7   0   3        0.13       -0.24      0.53 o 
  -6   1   3        1.99        2.60      0.63 o 
  -5   1   3        2.46        1.49      0.58 o 
  -4   1   3       88.77       82.05      1.83 o 
  -3   1   3      100.70       97.39      1.69 o 
  -2   1   3      654.74      678.58      3.77 o 
  -1   1   3       66.89       68.90      1.01 o 
   0   1   3      156.96      157.07      5.63 o 
   1   1   3        0.00        0.48      0.10 o 
   2   1   3      283.11      258.26      1.85 o 
   3   1   3       35.51       38.88      0.87 o 
   4   1   3       23.75       24.94      0.87 o 
   5   1   3        5.34        5.73      0.53 o 
   6   1   3        0.24        0.00      0.39 o 
   7   1   3        0.27        0.10      0.53 o 
  -5   2   3        9.98        9.96      0.87 o 
  -4   2   3        2.06        2.94      0.53 o 
  -3   2   3       65.08       62.22      1.49 o 
  -2   2   3       26.99       33.62      0.96 o 
  -1   2   3        1.59        0.82      0.19 o 
   0   2   3      208.38      201.87      2.96 o 
   1   2   3      552.11      472.82     10.24 o 
   2   2   3       94.92      102.06      1.21 o 
   3   2   3      587.81      613.39     14.11 o 
   4   2   3      225.95      230.41      2.42 o 
   5   2   3       41.60       45.71      1.25 o 
   6   2   3       32.89       33.28      1.30 o 
   7   2   3        4.28        4.28      0.67 o 
  -5   3   3        0.08       -0.53      0.53 o 
  -4   3   3       30.35       29.28      1.35 o 
  -3   3   3        1.48        1.83      0.43 o 
  -2   3   3      232.09      263.03      2.81 o 
  -1   3   3       21.00       30.10      0.87 o 
   0   3   3       47.63       59.86      1.18 o 
   1   3   3        0.68        1.88      0.24 o 
   2   3   3       76.51       73.82      1.16 o 
   3   3   3       19.06       20.18      0.67 o 
   4   3   3        8.99       11.31      0.58 o 
   5   3   3        1.60        2.45      0.39 o 
   6   3   3        1.05        1.93      0.39 o 
   7   3   3        0.08        0.00      0.48 o 
  -4   4   3        3.45        3.18      0.63 o 
  -3   4   3       11.85       12.47      0.87 o 
  -2   4   3       25.06       26.58      1.06 o 
  -1   4   3        1.80        3.95      0.48 o 
   0   4   3        8.74        5.99      0.39 o 
   1   4   3       58.59       57.94      1.21 o 
   2   4   3        1.64        2.89      0.34 o 
   3   4   3      165.68      208.81      2.32 o 
   4   4   3      149.45      165.96      2.27 o 
   5   4   3       44.48       42.97      1.30 o 
   6   4   3       37.22       34.87      1.35 o 
   7   4   3       13.91       14.83      1.11 o 
  -3   5   3        2.87        3.27      0.63 o 
  -2   5   3       44.13       43.49      1.49 o 
  -1   5   3       38.70       39.93      1.35 o 
   0   5   3        1.70        1.22      0.24 o 
   1   5   3        0.11        0.67      0.34 o 
   2   5   3       10.41        9.10      0.58 o 
   3   5   3        2.38        1.83      0.43 o 
   4   5   3        3.21        4.81      0.53 o 
   5   5   3        0.05        0.19      0.34 o 
   6   5   3        1.64        2.12      0.48 o 
   7   5   3        0.71        0.39      0.48 o 
  -2   6   3        6.67        6.21      0.82 o 
  -1   6   3        4.90        5.68      0.63 o 
   0   6   3        1.92        2.19      0.36 o 
   1   6   3        0.41       -0.05      0.43 o 
   2   6   3        0.00        0.34      0.34 o 
   3   6   3       29.43       31.97      1.16 o 
   4   6   3       53.35       64.17      1.64 o 
   5   6   3       27.13       26.58      1.16 o 
   6   6   3       19.66       19.88      1.11 o 
   7   6   3       15.43       14.20      1.16 o 
  -1   7   3       18.32       16.99      1.11 o 
   0   7   3        1.14        0.89      0.53 o 
   1   7   3        0.10        1.20      0.43 o 
   2   7   3        1.78        0.67      0.48 o 
   3   7   3        0.58        0.72      0.48 o 
   4   7   3        1.29        1.68      0.48 o 
   5   7   3        0.07        0.05      0.53 o 
   6   7   3        1.22        1.73      0.63 o 
   1   8   3        0.79        0.14      0.63 o 
   2   8   3        0.09        0.19      0.48 o 
   3   8   3        4.31        3.03      0.67 o 
   4   8   3       17.57       17.33      1.11 o 
   5   8   3       12.44       13.09      1.06 o 
  -3  -7   4        4.29        3.66      0.67 o 
  -2  -7   4        4.57        5.10      0.67 o 
  -1  -7   4        4.33        2.36      0.67 o 
  -5  -6   4       20.71       22.63      1.40 o 
  -4  -6   4        3.56        2.89      0.63 o 
  -3  -6   4        0.78        0.63      0.48 o 
  -2  -6   4        0.45        0.24      0.53 o 
  -1  -6   4        4.01        3.27      0.63 o 
   0  -6   4        4.12        3.86      0.48 o 
   1  -6   4        0.01        0.48      0.43 o 
   2  -6   4        0.79        0.05      0.58 o 
  -5  -5   4        9.69       11.26      0.96 o 
  -4  -5   4        4.49        4.43      0.72 o 
  -3  -5   4        3.20        2.89      0.48 o 
  -2  -5   4       12.47       11.79      0.82 o 
  -1  -5   4        3.22        4.28      0.53 o 
   0  -5   4       11.28       10.58      1.47 o 
   1  -5   4        2.46        2.07      0.63 o 
   2  -5   4        6.54        5.82      0.77 o 
   3  -5   4        0.16        0.67      0.48 o 
  -6  -4   4        0.06       -0.53      0.58 o 
  -5  -4   4       26.05       28.60      1.30 o 
  -4  -4   4       22.48       19.60      1.01 o 
  -3  -4   4        1.02        0.48      0.43 o 
  -2  -4   4       14.00       16.22      0.87 o 
  -1  -4   4        4.33        2.50      0.39 o 
   0  -4   4       56.66       53.12      0.99 o 
   1  -4   4        2.19        2.45      0.48 o 
   2  -4   4        3.44        4.09      0.53 o 
   3  -4   4        0.04       -0.43      0.53 o 
   4  -4   4        4.75        5.15      0.77 o 
  -6  -3   4        7.34        7.08      0.82 o 
  -5  -3   4       31.30       27.78      1.25 o 
  -4  -3   4       21.86       20.94      1.01 o 
  -3  -3   4        5.82        4.28      0.53 o 
  -2  -3   4       50.01       46.40      1.20 o 
  -1  -3   4        0.03        1.06      0.29 o 
   0  -3   4       15.58       22.09      0.58 o 
   1  -3   4        2.76        2.02      0.39 o 
   2  -3   4       36.63       35.74      1.16 o 
   3  -3   4        0.59        1.35      0.39 o 
   4  -3   4        0.97        1.06      0.48 o 
   5  -3   4       10.36       11.65      1.01 o 
  -6  -2   4        0.43       -0.10      0.58 o 
  -5  -2   4        8.51        9.39      0.77 o 
  -4  -2   4       50.10       46.82      1.35 o 
  -3  -2   4        0.27        0.48      0.24 o 
  -2  -2   4       75.49       61.38      1.25 o 
  -1  -2   4       22.02       21.77      0.72 o 
   0  -2   4      368.12      349.00     12.67 o 
   1  -2   4       64.37       64.31      1.25 o 
   2  -2   4        6.16        8.95      0.58 o 
   3  -2   4        4.90        5.05      0.48 o 
   4  -2   4       27.92       27.74      1.16 o 
   5  -2   4        0.44        0.19      0.53 o 
   6  -2   4        4.30        5.29      0.77 o 
  -6  -1   4        1.92        0.96      0.58 o 
  -5  -1   4       45.45       44.31      1.44 o 
  -4  -1   4       17.29       19.26      0.91 o 
  -3  -1   4      101.53       86.54      1.59 o 
  -2  -1   4      116.33      149.18      1.83 o 
  -1  -1   4        3.44        5.54      0.39 o 
   0  -1   4        0.33        0.19      0.14 o 
   1  -1   4        3.05        2.50      0.29 o 
   2  -1   4      139.80      148.91      1.79 o 
   3  -1   4        2.21        4.28      0.43 o 
   4  -1   4        1.01        1.44      0.34 o 
   5  -1   4       38.89       37.18      1.40 o 
   6  -1   4        6.74        7.41      0.82 o 
  -6   0   4        0.05       -0.24      0.48 o 
  -5   0   4        0.02        0.05      0.48 o 
  -4   0   4       47.98       47.79      1.45 o 
  -3   0   4        5.56        9.29      0.63 o 
  -2   0   4       62.67       46.38      1.01 o 
  -1   0   4      371.86      336.17      2.39 o 
   0   0   4      560.19      598.63     10.99 o 
   1   0   4      426.16      416.23      2.49 o 
   2   0   4       16.29       20.56      0.63 o 
   3   0   4       51.40       51.61      1.11 o 
   4   0   4       32.54       29.52      1.01 o 
   5   0   4       17.11       16.80      0.91 o 
   6   0   4        6.26        5.92      0.72 o 
   7   0   4        0.09       -0.43      0.43 o 
  -6   1   4        0.07        0.29      0.53 o 
  -5   1   4       24.01       26.38      1.20 o 
  -4   1   4        0.96        1.78      0.43 o 
  -3   1   4      128.78      124.80      2.03 o 
  -2   1   4       65.46       89.19      1.49 o 
  -1   1   4       44.33       63.76      1.06 o 
   0   1   4      107.86      111.01      2.32 o 
   1   1   4        0.00        0.29      0.14 o 
   2   1   4      219.09      227.84      1.89 o 
   3   1   4        2.59        1.59      0.29 o 
   4   1   4       22.43       21.28      0.82 o 
   5   1   4       59.90       56.28      1.49 o 
   6   1   4       31.71       31.35      1.30 o 
   7   1   4        0.24       -0.14      0.53 o 
  -5   2   4        0.53        1.30      0.53 o 
  -4   2   4       21.67       20.56      1.06 o 
  -3   2   4        9.98       11.07      0.72 o 
  -2   2   4        5.64        4.43      0.39 o 
  -1   2   4      247.89      250.35      2.33 o 
   0   2   4       30.89       26.38      0.48 o 
   1   2   4      338.13      359.69      2.39 o 
   2   2   4       24.17       28.66      0.72 o 
   3   2   4      156.04      158.27      1.84 o 
   4   2   4        0.01        0.19      0.29 o 
   5   2   4       37.26       35.69      1.20 o 
   6   2   4        2.09        1.59      0.43 o 
   7   2   4        1.34        0.77      0.58 o 
  -5   3   4        5.48        6.31      0.77 o 
  -4   3   4        1.10        1.25      0.53 o 
  -3   3   4       49.11       45.04      1.45 o 
  -2   3   4        7.50        8.33      0.58 o 
  -1   3   4       60.34       56.78      1.25 o 
   0   3   4       83.04       91.97      2.65 o 
   1   3   4       24.65       20.52      0.67 o 
   2   3   4       38.94       38.74      0.92 o 
   3   3   4        1.59        1.64      0.24 o 
   4   3   4       32.49       37.52      1.06 o 
   5   3   4       33.42       32.07      1.06 o 
   6   3   4       57.14       59.69      1.69 o 
   7   3   4        2.75        1.93      0.58 o 
  -4   4   4        5.23        5.39      0.72 o 
  -3   4   4        6.97        6.26      0.72 o 
  -2   4   4        0.49        0.72      0.39 o 
  -1   4   4       34.15       33.09      1.11 o 
   0   4   4       15.91       19.54      1.47 o 
   1   4   4       38.77       29.58      0.92 o 
   2   4   4        5.81        6.98      0.48 o 
   3   4   4       92.17      108.38      1.69 o 
   4   4   4       44.59       47.21      1.25 o 
   5   4   4       10.75       12.08      0.72 o 
   6   4   4        0.00       -0.48      0.48 o 
   7   4   4        3.53        3.13      0.63 o 
  -3   5   4        7.63        7.51      0.77 o 
  -2   5   4        0.11       -0.39      0.43 o 
  -1   5   4       23.51       23.93      1.01 o 
   0   5   4        5.56        7.49      0.87 o 
   1   5   4       17.10       16.13      0.77 o 
   2   5   4        1.03        1.35      0.43 o 
   3   5   4        0.04        0.39      0.29 o 
   4   5   4       12.74       14.97      0.82 o 
   5   5   4        5.84        4.72      0.53 o 
   6   5   4       40.24       42.67      1.49 o 
   7   5   4        7.38        7.99      0.87 o 
  -2   6   4        0.68        0.96      0.58 o 
  -1   6   4        0.33        0.72      0.39 o 
   0   6   4       10.07        9.57      0.54 o 
   1   6   4        0.03        0.00      0.39 o 
   2   6   4        1.55        1.01      0.43 o 
   3   6   4       22.73       21.71      1.01 o 
   4   6   4       44.56       42.19      1.44 o 
   5   6   4        0.15       -0.48      0.48 o 
   6   6   4        0.01        0.19      0.48 o 
   7   6   4        4.38        4.81      0.72 o 
  -1   7   4        5.51        6.02      0.67 o 
   0   7   4        0.18        0.94      0.63 o 
   1   7   4        2.51        2.45      0.58 o 
   2   7   4        0.02        0.72      0.39 o 
   3   7   4        0.02        0.58      0.43 o 
   4   7   4        0.49        0.48      0.58 o 
   5   7   4        0.41        0.58      0.48 o 
   6   7   4       12.11       14.78      1.11 o 
   1   8   4        0.26       -0.24      0.53 o 
   2   8   4        0.16        0.43      0.58 o 
   3   8   4        4.62        5.20      0.67 o 
   4   8   4       17.01       14.83      1.06 o 
   5   8   4        3.89        3.80      0.72 o 
  -4  -6   5        3.58        3.95      0.77 o 
  -3  -6   5        5.41        5.92      0.67 o 
  -2  -6   5        6.19        6.98      0.82 o 
  -1  -6   5        0.07       -0.34      0.53 o 
   0  -6   5        0.02       -0.06      0.77 o 
   1  -6   5        2.51        1.25      0.67 o 
  -5  -5   5       22.25       19.98      1.20 o 
  -4  -5   5       15.36       16.13      1.06 o 
  -3  -5   5        0.00       -0.43      0.43 o 
  -2  -5   5        5.01        5.05      0.63 o 
  -1  -5   5       32.90       30.91      1.25 o 
   0  -5   5       54.18       50.63      1.16 o 
   1  -5   5       14.83       12.37      0.96 o 
   2  -5   5        3.84        4.19      0.72 o 
   3  -5   5        0.05        0.00      0.48 o 
  -5  -4   5       15.84       15.89      1.16 o 
  -4  -4   5       23.13       24.36      1.25 o 
  -3  -4   5        7.64        9.10      0.72 o 
  -2  -4   5       53.74       55.93      1.54 o 
  -1  -4   5        0.68        1.44      0.48 o 
   0  -4   5        1.09        2.11      0.29 o 
   1  -4   5        3.66        3.66      0.58 o 
   2  -4   5       12.76       14.78      0.96 o 
   3  -4   5        2.80        1.97      0.58 o 
   4  -4   5        3.13        4.52      0.77 o 
  -6  -3   5        0.04       -0.48      0.48 o 
  -5  -3   5       32.18       29.56      1.40 o 
  -4  -3   5       68.91       66.69      1.73 o 
  -3  -3   5        0.25       -0.14      0.34 o 
  -2  -3   5        1.54        1.78      0.43 o 
  -1  -3   5       76.58       79.15      1.64 o 
   0  -3   5      182.20      179.60      7.90 o 
   1  -3   5      110.32      109.25      1.88 o 
   2  -3   5        8.30        9.63      0.77 o 
   3  -3   5       10.63       12.27      0.82 o 
   4  -3   5       10.71       11.70      0.96 o 
   5  -3   5        0.08        0.24      0.48 o 
  -6  -2   5        2.89        1.06      0.63 o 
  -5  -2   5       18.57       15.98      1.06 o 
  -4  -2   5       55.32       52.70      1.54 o 
  -3  -2   5        0.20        0.87      0.34 o 
  -2  -2   5      206.44      192.90      2.42 o 
  -1  -2   5       16.45       16.85      0.72 o 
   0  -2   5        2.53        6.15      0.34 o 
   1  -2   5        1.68        2.60      0.39 o 
   2  -2   5       60.25       66.41      1.49 o 
   3  -2   5        0.00        0.00      0.34 o 
   4  -2   5        7.11        7.89      0.67 o 
   5  -2   5        0.73       -0.34      0.53 o 
   6  -2   5        5.94        5.29      0.82 o 
  -6  -1   5        0.20        0.39      0.48 o 
  -5  -1   5       20.96       18.34      1.01 o 
  -4  -1   5      124.80      117.98      2.22 o 
  -3  -1   5        4.70        4.48      0.53 o 
  -2  -1   5        7.21        9.63      0.58 o 
  -1  -1   5      141.09      140.43      1.79 o 
   0  -1   5      429.56      451.60     13.52 o 
   1  -1   5      485.15      524.72      3.36 o 
   2  -1   5        1.27        1.59      0.29 o 
   3  -1   5      112.28      115.40      1.83 o 
   4  -1   5        9.43        8.52      0.72 o 
   5  -1   5        4.21        4.52      0.63 o 
   6  -1   5        6.91        6.06      0.77 o 
  -6   0   5        2.18        2.50      0.58 o 
  -5   0   5       10.97        8.86      0.82 o 
  -4   0   5       49.61       45.95      1.45 o 
  -3   0   5       17.34       12.52      0.77 o 
  -2   0   5      189.35      194.25      2.27 o 
  -1   0   5      109.95      109.92      1.54 o 
   0   0   5        2.53        1.15      0.26 o 
   1   0   5      157.29      159.60      1.74 o 
   2   0   5      104.13      123.18      1.64 o 
   3   0   5       36.51       30.88      0.92 o 
   4   0   5        8.74        8.71      0.63 o 
   5   0   5        0.82        1.40      0.39 o 
   6   0   5       10.86        9.19      0.82 o 
   7   0   5        3.92        2.89      0.67 o 
  -5   1   5        6.01        4.52      0.67 o 
  -4   1   5       99.22       96.99      2.12 o 
  -3   1   5       13.37       14.20      0.82 o 
  -2   1   5       33.33       33.33      1.01 o 
  -1   1   5      101.35      109.94      1.59 o 
   0   1   5      533.17      577.63      4.40 o 
   1   1   5      726.84      720.22     14.73 o 
   2   1   5       28.67       30.73      0.82 o 
   3   1   5      335.72      311.31      2.72 o 
   4   1   5        0.54        1.35      0.34 o 
   5   1   5       18.03       18.20      0.91 o 
   6   1   5       14.54       12.71      0.87 o 
   7   1   5        1.00        1.35      0.48 o 
  -5   2   5        3.40        3.22      0.63 o 
  -4   2   5       19.49       17.09      1.06 o 
  -3   2   5       41.34       42.48      1.35 o 
  -2   2   5       36.57       35.79      1.16 o 
  -1   2   5       99.91      106.19      1.64 o 
   0   2   5        1.95        2.40      0.22 o 
   1   2   5      372.46      406.34      2.77 o 
   2   2   5        2.05        3.18      0.29 o 
   3   2   5      140.42      141.53      1.84 o 
   4   2   5        0.93        0.48      0.29 o 
   5   2   5        7.48        7.70      0.63 o 
   6   2   5        2.92        1.44      0.53 o 
   7   2   5       16.70       15.55      1.11 o 
  -4   3   5       35.89       36.26      1.59 o 
  -3   3   5       17.68       17.57      1.01 o 
  -2   3   5       14.61       15.41      0.87 o 
  -1   3   5       20.84       24.36      0.87 o 
   0   3   5      206.02      253.03      5.95 o 
   1   3   5      343.08      400.77      2.96 o 
   2   3   5      103.45      103.14      1.54 o 
   3   3   5      252.73      247.58      2.47 o 
   4   3   5       38.53       38.49      1.11 o 
   5   3   5       18.92       17.86      0.87 o 
   6   3   5       12.37       11.02      0.82 o 
   7   3   5        7.19        5.58      0.82 o 
  -4   4   5        4.20        4.09      0.72 o 
  -3   4   5       25.98       27.97      1.30 o 
  -2   4   5        0.04       -0.10      0.34 o 
  -1   4   5       31.35       28.61      1.06 o 
   0   4   5        2.93        1.52      0.27 o 
   1   4   5      111.28      130.47      1.88 o 
   2   4   5       44.25       53.04      1.25 o 
   3   4   5       62.44       63.81      1.35 o 
   4   4   5        0.48        0.14      0.34 o 
   5   4   5        7.14        5.29      0.53 o 
   6   4   5        1.57        1.59      0.53 o 
   7   4   5       16.26       14.15      1.06 o 
  -3   5   5       10.29       11.60      1.06 o 
  -2   5   5        1.30        0.77      0.58 o 
  -1   5   5        3.50        4.09      0.53 o 
   0   5   5       46.38       50.80      2.24 o 
   1   5   5       60.55       68.91      1.59 o 
   2   5   5       51.91       58.63      1.45 o 
   3   5   5       29.49       31.54      1.11 o 
   4   5   5       55.25       54.83      1.45 o 
   5   5   5        3.00        3.80      0.48 o 
   6   5   5        4.60        5.29      0.72 o 
   7   5   5       13.70       14.44      1.06 o 
  -2   6   5        3.35        3.08      0.67 o 
  -1   6   5        4.06        5.10      0.63 o 
   0   6   5        0.91        0.99      0.31 o 
   1   6   5       13.20       12.42      0.87 o 
   2   6   5       31.04       31.01      1.20 o 
   3   6   5        3.64        4.43      0.58 o 
   4   6   5        0.31        0.39      0.43 o 
   5   6   5        0.45        0.14      0.43 o 
   6   6   5        5.65        4.38      0.72 o 
   7   6   5        3.97        2.74      0.67 o 
  -1   7   5        0.34        0.14      0.53 o 
   0   7   5       10.58        9.45      0.61 o 
   1   7   5       10.64       11.41      0.91 o 
   2   7   5       12.89       10.93      0.91 o 
   3   7   5        0.17        0.48      0.48 o 
   4   7   5       19.95       21.18      1.11 o 
   5   7   5        0.27        0.34      0.48 o 
   6   7   5        1.16        1.44      0.53 o 
   1   8   5        0.51        1.11      0.48 o 
   2   8   5        6.90        5.20      0.82 o 
   3   8   5        0.53        0.14      0.63 o 
   4   8   5        0.02        1.49      0.48 o 
   5   8   5        0.22        0.53      0.58 o 
  -3  -6   6        3.04        2.89      0.77 o 
  -2  -6   6        0.38        0.48      0.48 o 
  -1  -6   6        0.06        0.58      0.48 o 
   0  -6   6        0.31        0.09      0.43 o 
  -4  -5   6        0.01       -0.53      0.53 o 
  -3  -5   6        3.75        4.14      0.63 o 
  -2  -5   6        7.97        8.09      0.82 o 
  -1  -5   6        0.44        0.19      0.48 o 
   0  -5   6       19.10       19.11      0.80 o 
   1  -5   6        8.03        9.48      0.82 o 
   2  -5   6        3.23        3.03      0.67 o 
  -5  -4   6        0.05        0.10      0.48 o 
  -4  -4   6        0.21        0.43      0.48 o 
  -3  -4   6        0.72        0.87      0.43 o 
  -2  -4   6        0.21        0.34      0.39 o 
  -1  -4   6        0.47        0.87      0.43 o 
   0  -4   6        0.06        0.34      0.24 o 
   1  -4   6        0.02       -0.48      0.48 o 
   2  -4   6        5.33        4.09      0.67 o 
   3  -4   6        0.18       -0.53      0.53 o 
  -5  -3   6        0.35       -0.14      0.48 o 
  -4  -3   6        2.14        2.70      0.53 o 
  -3  -3   6        0.13        0.19      0.43 o 
  -2  -3   6        8.72        9.58      0.67 o 
  -1  -3   6        0.22        0.05      0.34 o 
   0  -3   6       34.48       33.86      0.82 o 
   1  -3   6       48.45       50.77      1.45 o 
   2  -3   6        1.40        2.12      0.48 o 
   3  -3   6       13.87       12.80      0.91 o 
   4  -3   6        0.06       -0.34      0.58 o 
  -5  -2   6        0.01        0.77      0.48 o 
  -4  -2   6        2.45        2.12      0.53 o 
  -3  -2   6        0.56        1.54      0.48 o 
  -2  -2   6        0.31       -0.34      0.34 o 
  -1  -2   6        0.23        0.48      0.34 o 
   0  -2   6        8.64        9.53      0.96 o 
   1  -2   6        1.38        2.02      0.34 o 
   2  -2   6       12.80       13.00      0.77 o 
   3  -2   6        2.52        2.98      0.53 o 
   4  -2   6       27.65       25.62      1.20 o 
   5  -2   6       11.54       10.83      0.96 o 
  -5  -1   6        0.00        0.19      0.48 o 
  -4  -1   6        8.56        8.62      0.77 o 
  -3  -1   6       22.86       18.34      0.91 o 
  -2  -1   6        0.44        0.91      0.29 o 
  -1  -1   6        9.03        7.56      0.53 o 
   0  -1   6       34.15       40.80      0.75 o 
   1  -1   6      132.08      140.20      1.88 o 
   2  -1   6       60.76       72.34      1.49 o 
   3  -1   6        8.32        9.58      0.67 o 
   4  -1   6        1.96        2.07      0.43 o 
   5  -1   6       22.40       23.25      1.16 o 
   6  -1   6        0.68        0.82      0.63 o 
  -5   0   6        0.00        0.24      0.43 o 
  -4   0   6        5.52        3.56      0.63 o 
  -3   0   6        4.68        3.75      0.53 o 
  -2   0   6        2.07        1.20      0.29 o 
  -1   0   6       20.81       18.35      0.72 o 
   0   0   6       22.48       17.86      0.51 o 
   1   0   6       54.21       46.51      1.06 o 
   2   0   6       17.04       16.18      0.67 o 
   3   0   6       12.07       12.04      0.67 o 
   4   0   6       57.56       56.18      1.49 o 
   5   0   6       53.08       47.50      1.49 o 
   6   0   6        0.18        0.00      0.43 o 
  -5   1   6        0.16       -0.05      0.48 o 
  -4   1   6       10.27       11.17      0.87 o 
  -3   1   6       55.87       55.55      1.54 o 
  -2   1   6       21.75       21.52      0.87 o 
  -1   1   6       10.86       10.93      0.58 o 
   0   1   6       16.24       26.47      0.58 o 
   1   1   6      180.29      210.09      2.13 o 
   2   1   6      233.11      260.88      2.47 o 
   3   1   6        1.74        1.49      0.29 o 
   4   1   6       21.18       23.16      0.96 o 
   5   1   6       36.13       32.31      1.20 o 
   6   1   6        9.24        9.39      0.77 o 
   7   1   6        1.40        1.59      0.53 o 
  -4   2   6        5.08        4.24      0.63 o 
  -3   2   6        5.17        4.86      0.67 o 
  -2   2   6        0.72        1.11      0.34 o 
  -1   2   6       38.87       39.16      1.11 o 
   0   2   6        1.72        0.49      0.29 o 
   1   2   6       99.37       87.44      1.45 o 
   2   2   6       10.36       12.32      0.58 o 
   3   2   6       38.52       39.21      1.06 o 
   4   2   6       37.28       37.86      1.16 o 
   5   2   6      113.04      102.92      2.03 o 
   6   2   6        3.65        2.79      0.48 o 
   7   2   6        0.00        0.96      0.53 o 
  -4   3   6        6.20        5.82      0.72 o 
  -3   3   6       46.46       47.39      1.64 o 
  -2   3   6       21.29       22.20      1.06 o 
  -1   3   6        2.60        1.16      0.43 o 
   0   3   6       10.96       12.27      0.82 o 
   1   3   6      140.23      136.42      1.88 o 
   2   3   6      202.57      216.67      2.32 o 
   3   3   6       26.88       27.74      0.91 o 
   4   3   6       37.81       33.62      1.11 o 
   5   3   6       20.05       16.13      0.87 o 
   6   3   6       30.67       29.13      1.25 o 
   7   3   6        2.09        2.21      0.58 o 
  -3   4   6        3.74        3.90      0.72 o 
  -2   4   6        0.06       -0.39      0.43 o 
  -1   4   6       17.02       18.29      0.91 o 
   0   4   6        1.62        3.09      0.36 o 
   1   4   6       17.95       15.21      0.72 o 
   2   4   6        0.20       -0.14      0.29 o 
   3   4   6       27.79       31.21      1.06 o 
   4   4   6        0.22        0.72      0.34 o 
   5   4   6       84.79       82.91      1.88 o 
   6   4   6       13.88       11.26      0.91 o 
   7   4   6        0.46       -0.19      0.48 o 
  -3   5   6       20.61       21.95      1.30 o 
  -2   5   6       13.74       16.56      1.11 o 
  -1   5   6        0.34        0.29      0.48 o 
   0   5   6        4.51        5.18      0.39 o 
   1   5   6       65.07       60.57      1.54 o 
   2   5   6       94.37       90.60      1.83 o 
   3   5   6       24.19       24.03      1.01 o 
   4   5   6       18.27       17.72      0.91 o 
   5   5   6        1.31        1.73      0.48 o 
   6   5   6       33.96       36.45      1.40 o 
   7   5   6        0.27        0.19      0.53 o 
  -2   6   6        0.88        0.19      0.67 o 
  -1   6   6        2.60        2.26      0.63 o 
   0   6   6        4.53        5.27      0.44 o 
   1   6   6        0.07        0.58      0.39 o 
   2   6   6        1.53        2.36      0.48 o 
   3   6   6        3.33        3.27      0.58 o 
   4   6   6       13.44       13.00      0.91 o 
   5   6   6       15.76       16.08      1.01 o 
   6   6   6       14.46       13.48      1.01 o 
   7   6   6        1.12        0.91      0.53 o 
   0   7   6        1.03        1.10      0.40 o 
   1   7   6       19.33       18.92      1.11 o 
   2   7   6       31.55       27.64      1.30 o 
   3   7   6       14.51       13.58      0.96 o 
   4   7   6        2.43        2.36      0.53 o 
   5   7   6        0.92        1.16      0.48 o 
   6   7   6       13.16       15.40      1.16 o 
   2   8   6        2.13        2.60      0.67 o 
   3   8   6        0.06        0.82      0.48 o 
   4   8   6        6.73        7.17      0.87 o 
   5   8   6        0.14        0.82      0.58 o 
  -3  -5   7       24.88       26.48      1.44 o 
  -2  -5   7       18.24       20.89      1.20 o 
  -1  -5   7        8.47        9.05      0.82 o 
   0  -5   7        2.37        2.90      0.46 o 
   1  -5   7        1.80        1.64      0.63 o 
  -4  -4   7        0.05       -0.29      0.48 o 
  -3  -4   7       24.97       25.90      1.25 o 
  -2  -4   7       35.67       37.75      1.44 o 
  -1  -4   7        0.10        0.00      0.48 o 
   0  -4   7        5.58        6.60      0.48 o 
   1  -4   7       12.74       15.60      1.01 o 
   2  -4   7        3.71        3.75      0.67 o 
   3  -4   7       16.88       20.07      1.25 o 
  -5  -3   7        2.19        2.31      0.67 o 
  -4  -3   7        1.35        0.29      0.58 o 
  -3  -3   7       58.08       59.97      1.78 o 
  -2  -3   7       70.53       70.78      1.88 o 
  -1  -3   7       29.23       29.81      1.20 o 
   0  -3   7        5.77        4.35      0.37 o 
   1  -3   7        0.00        0.24      0.34 o 
   2  -3   7       18.16       21.42      1.06 o 
   3  -3   7       60.42       65.37      2.02 o 
   4  -3   7       14.78       17.23      1.20 o 
  -5  -2   7        0.93        0.96      0.58 o 
  -4  -2   7        0.02        0.10      0.39 o 
  -3  -2   7       11.20        9.87      0.82 o 
  -2  -2   7       41.99       41.13      1.40 o 
  -1  -2   7        0.70        0.96      0.34 o 
   0  -2   7        9.86       10.12      0.89 o 
   1  -2   7       82.09       83.05      1.83 o 
   2  -2   7        0.00        0.43      0.39 o 
   3  -2   7       60.19       63.30      1.78 o 
   4  -2   7       14.39       14.97      1.06 o 
   5  -2   7        2.48        2.41      0.67 o 
  -5  -1   7        2.98        3.32      0.67 o 
  -4  -1   7        0.04        1.01      0.34 o 
  -3  -1   7       64.44       63.84      1.73 o 
  -2  -1   7      175.70      175.18      2.56 o 
  -1  -1   7       71.31       67.62      1.54 o 
   0  -1   7       15.95       16.88      0.54 o 
   1  -1   7        1.91        2.12      0.39 o 
   2  -1   7        2.84        2.89      0.43 o 
   3  -1   7       78.71       75.82      1.78 o 
   4  -1   7       53.52       54.58      1.64 o 
   5  -1   7        0.30        0.05      0.43 o 
   6  -1   7        3.17        1.73      0.72 o 
  -5   0   7        2.21        3.47      0.63 o 
  -4   0   7        0.59        0.39      0.48 o 
  -3   0   7        1.30        0.00      0.43 o 
  -2   0   7       21.52       22.73      0.96 o 
  -1   0   7        6.55        3.71      0.43 o 
   0   0   7        1.53        2.43      0.24 o 
   1   0   7      216.51      208.40      2.37 o 
   2   0   7       30.78       31.45      1.01 o 
   3   0   7      105.10      110.54      1.93 o 
   4   0   7       72.49       78.17      1.88 o 
   5   0   7        1.65        1.16      0.53 o 
   6   0   7        3.51        3.66      0.67 o 
  -4   1   7        0.00        0.00      0.43 o 
  -3   1   7       21.87       23.21      1.11 o 
  -2   1   7      167.24      173.61      2.51 o 
  -1   1   7      115.39      101.17      1.83 o 
   0   1   7       46.28       51.49      0.89 o 
   1   1   7        3.40        1.40      0.29 o 
   2   1   7        3.22        2.70      0.39 o 
   3   1   7       29.68       26.92      1.01 o 
   4   1   7       74.10       70.22      1.74 o 
   5   1   7        9.15        7.61      0.67 o 
   6   1   7        4.80        5.25      0.77 o 
   7   1   7        1.05        0.24      0.63 o 
  -4   2   7        1.12        1.49      0.58 o 
  -3   2   7        0.00       -0.19      0.39 o 
  -2   2   7        5.92        5.05      0.63 o 
  -1   2   7        1.42        0.91      0.39 o 
   0   2   7        2.88        2.44      0.27 o 
   1   2   7      138.85      124.18      1.88 o 
   2   2   7       83.38       85.59      1.59 o 
   3   2   7       46.87       43.79      1.20 o 
   4   2   7      137.72      154.13      2.32 o 
   5   2   7        0.01        0.14      0.43 o 
   6   2   7       11.56       11.02      0.87 o 
   7   2   7        1.61        2.41      0.72 o 
  -4   3   7        0.24       -0.39      0.48 o 
  -3   3   7        1.15        1.01      0.53 o 
  -2   3   7       50.19       49.47      1.54 o 
  -1   3   7       90.72       98.68      1.98 o 
   0   3   7       62.53       66.18      3.69 o 
   1   3   7        0.21        0.05      0.29 o 
   2   3   7       19.13       21.52      0.82 o 
   3   3   7        0.36        1.97      0.34 o 
   4   3   7       32.78       33.28      1.16 o 
   5   3   7       26.39       24.89      1.11 o 
   6   3   7        2.42        3.61      0.58 o 
   7   3   7        2.29        2.74      0.58 o 
  -3   4   7        0.07        0.67      0.48 o 
  -2   4   7        1.77        1.40      0.53 o 
  -1   4   7        0.73        1.20      0.43 o 
   0   4   7        1.95        3.03      0.34 o 
   1   4   7       16.70       11.55      0.67 o 
   2   4   7       45.08       44.46      1.25 o 
   3   4   7        3.64        2.21      0.43 o 
   4   4   7       90.04       95.94      1.98 o 
   5   4   7        2.55        3.32      0.53 o 
   6   4   7       17.99       19.21      1.06 o 
   7   4   7        0.06        0.58      0.48 o 
  -2   5   7        4.42        5.25      0.72 o 
  -1   5   7       36.63       38.72      1.49 o 
   0   5   7       41.39       46.37      1.40 o 
   1   5   7        1.65        1.68      0.43 o 
   2   5   7       17.88       21.47      0.96 o 
   3   5   7       11.98       14.49      0.87 o 
   4   5   7        3.56        3.47      0.53 o 
   5   5   7       22.84       21.09      1.06 o 
   6   5   7        0.09       -0.34      0.48 o 
   7   5   7        3.14        2.98      0.58 o 
  -1   6   7        2.52        2.21      0.63 o 
   0   6   7        0.00        0.51      0.34 o 
   1   6   7        0.13       -0.43      0.48 o 
   2   6   7       10.00        9.15      0.77 o 
   3   6   7        0.26       -0.43      0.43 o 
   4   6   7       29.85       35.68      1.35 o 
   5   6   7        6.88        7.27      0.82 o 
   6   6   7       13.22       14.87      1.01 o 
   7   6   7        1.61        1.40      0.58 o 
   0   7   7       17.36       17.60      0.87 o 
   1   7   7        1.47        1.11      0.63 o 
   2   7   7        9.03        9.05      0.87 o 
   3   7   7       11.64       13.24      0.96 o 
   4   7   7        0.00       -0.14      0.53 o 
   5   7   7        9.33       10.16      0.96 o 
   6   7   7        0.26        0.14      0.63 o 
   2   8   7        1.30        2.17      0.58 o 
   3   8   7        0.97        2.07      0.58 o 
   4   8   7        6.55        8.28      0.91 o 
  -2  -5   8        7.72        8.28      0.96 o 
  -1  -5   8        0.01        0.19      0.53 o 
   0  -5   8        1.30        1.13      0.41 o 
  -3  -4   8       11.52       11.75      1.01 o 
  -2  -4   8       97.32       98.90      2.46 o 
  -1  -4   8       14.60       17.09      1.06 o 
   0  -4   8       16.73       17.17      0.78 o 
   1  -4   8        0.29       -0.14      0.53 o 
   2  -4   8        0.01       -0.58      0.58 o 
  -4  -3   8        0.01       -0.19      0.48 o 
  -3  -3   8        0.32        0.77      0.48 o 
  -2  -3   8       32.56       29.66      1.40 o 
  -1  -3   8        1.07        1.35      0.53 o 
   0  -3   8        0.89        0.80      0.32 o 
   1  -3   8       18.44       20.65      1.11 o 
   2  -3   8       19.79       20.17      1.20 o 
   3  -3   8       40.56       44.21      1.73 o 
   4  -3   8       13.76       15.98      1.20 o 
  -4  -2   8        4.71        4.38      0.72 o 
  -3  -2   8        5.57        6.40      0.72 o 
  -2  -2   8      204.21      203.64      3.09 o 
  -1  -2   8      131.94      126.62      2.32 o 
   0  -2   8       27.09       27.11      1.37 o 
   1  -2   8        4.86        3.85      0.58 o 
   2  -2   8        1.53        0.96      0.48 o 
   3  -2   8       19.00       18.92      1.11 o 
   4  -2   8        6.81        5.87      0.87 o 
   5  -2   8        1.68        2.02      0.67 o 
  -4  -1   8        0.97        1.06      0.58 o 
  -3  -1   8        1.44        2.70      0.48 o 
  -2  -1   8       67.36       62.83      1.78 o 
  -1  -1   8       25.85       27.11      1.11 o 
   0  -1   8        0.10        0.00      0.20 o 
   1  -1   8       24.87       23.26      1.01 o 
   2  -1   8       33.18       31.74      1.16 o 
   3  -1   8       99.12      107.41      2.22 o 
   4  -1   8       77.21       76.76      2.12 o 
   5  -1   8        1.68        1.16      0.58 o 
  -4   0   8        7.22        7.94      0.82 o 
  -3   0   8        0.59        0.24      0.53 o 
  -2   0   8      183.83      172.94      2.70 o 
  -1   0   8      357.57      356.59      3.63 o 
   0   0   8        6.03        8.76      0.44 o 
   1   0   8       18.83       17.43      0.87 o 
   2   0   8       14.29       14.44      0.82 o 
   3   0   8       30.74       27.59      1.16 o 
   4   0   8       48.58       42.34      1.49 o 
   5   0   8        0.10       -0.14      0.48 o 
   6   0   8        7.24        7.65      0.91 o 
  -4   1   8        4.30        6.98      0.72 o 
  -3   1   8        2.26        1.68      0.58 o 
  -2   1   8       63.80       57.05      1.69 o 
  -1   1   8      112.66      122.31      2.17 o 
   0   1   8        0.73        1.07      0.24 o 
   1   1   8       10.60       10.06      0.58 o 
   2   1   8       34.15       30.78      1.06 o 
   3   1   8      139.69      133.33      2.17 o 
   4   1   8      210.97      199.51      2.80 o 
   5   1   8       22.36       20.51      1.11 o 
   6   1   8        0.18        0.58      0.43 o 
  -4   2   8        4.04        5.10      0.82 o 
  -3   2   8        0.10        0.05      0.34 o 
  -2   2   8       66.67       68.47      1.83 o 
  -1   2   8      322.81      321.83      3.49 o 
   0   2   8       10.60        8.55      0.44 o 
   1   2   8       17.69       16.37      0.82 o 
   2   2   8       39.15       35.59      1.16 o 
   3   2   8       14.70       10.98      0.77 o 
   4   2   8      127.04      117.75      2.12 o 
   5   2   8        9.67        8.66      0.77 o 
   6   2   8       11.00       12.80      0.96 o 
   7   2   8        3.35        3.51      0.63 o 
  -3   3   8        0.11        0.19      0.39 o 
  -2   3   8       25.96       27.78      1.30 o 
  -1   3   8      135.74      142.31      2.46 o 
   0   3   8        6.09        5.85      0.44 o 
   1   3   8        0.61        0.63      0.29 o 
   2   3   8       16.93       16.27      0.82 o 
   3   3   8       96.23      100.34      1.93 o 
   4   3   8      253.38      244.40      3.09 o 
   5   3   8       76.63       72.38      1.88 o 
   6   3   8        0.51        1.25      0.43 o 
   7   3   8        0.49        1.06      0.53 o 
  -3   4   8        0.33        0.77      0.58 o 
  -2   4   8        9.84       11.55      0.96 o 
  -1   4   8      123.07      130.40      2.46 o 
   0   4   8       40.29       35.49      1.66 o 
   1   4   8        3.48        3.13      0.48 o 
   2   4   8       26.54       27.74      1.11 o 
   3   4   8        0.08        0.00      0.43 o 
   4   4   8      113.58      108.55      2.22 o 
   5   4   8       46.07       47.97      1.59 o 
   6   4   8        4.26        4.91      0.67 o 
   7   4   8        7.95        7.80      0.91 o 
  -2   5   8        5.37        4.77      0.87 o 
  -1   5   8       65.57       65.66      2.02 o 
   0   5   8       26.90       27.41      0.90 o 
   1   5   8        1.17        0.63      0.39 o 
   2   5   8        5.85        4.14      0.58 o 
   3   5   8       28.84       31.25      1.20 o 
   4   5   8      131.04      138.19      2.46 o 
   5   5   8       97.04       97.46      2.27 o 
   6   5   8        7.64        5.78      0.77 o 
   7   5   8        0.49        0.72      0.58 o 
  -1   6   8       26.11       28.45      1.54 o 
   0   6   8       28.06       26.16      1.25 o 
   1   6   8        0.10        0.24      0.43 o 
   2   6   8        6.10        6.21      0.67 o 
   3   6   8        5.00        5.73      0.67 o 
   4   6   8       38.18       35.11      1.49 o 
   5   6   8       49.70       49.08      1.78 o 
   6   6   8        0.00        0.19      0.48 o 
   1   7   8        4.19        4.57      0.67 o 
   2   7   8        1.59        1.49      0.53 o 
   3   7   8        5.67        4.81      0.82 o 
   4   7   8       34.81       42.04      1.64 o 
   5   7   8       54.89       59.87      1.97 o 
  -2  -4   9        0.83        1.06      0.53 o 
  -1  -4   9        2.54        2.02      0.63 o 
   0  -4   9       12.54       13.28      1.56 o 
   1  -4   9       13.93       17.62      1.16 o 
  -3  -3   9        1.16        1.64      0.53 o 
  -2  -3   9        1.04        1.49      0.48 o 
  -1  -3   9        0.28        0.58      0.43 o 
   0  -3   9       22.12       23.23      0.89 o 
   1  -3   9        0.63        1.25      0.53 o 
   2  -3   9        3.31        2.89      0.63 o 
   3  -3   9        0.44       -0.58      0.58 o 
  -3  -2   9        2.21        1.68      0.53 o 
  -2  -2   9        0.08       -0.29      0.48 o 
  -1  -2   9       17.41       16.95      1.11 o 
   0  -2   9        6.46        6.31      0.53 o 
   1  -2   9       69.13       74.34      1.93 o 
   2  -2   9        0.15        0.24      0.43 o 
   3  -2   9        3.61        4.52      0.63 o 
   4  -2   9        0.58        0.00      0.53 o 
  -3  -1   9        1.81        3.03      0.53 o 
  -2  -1   9        1.42        2.26      0.58 o 
  -1  -1   9        6.35        4.28      0.63 o 
   0  -1   9       21.10       19.69      0.73 o 
   1  -1   9        2.04        1.93      0.48 o 
   2  -1   9       15.73       16.08      0.96 o 
   3  -1   9        0.41       -0.14      0.48 o 
   4  -1   9        1.48        1.68      0.53 o 
   5  -1   9        0.02        0.34      0.43 o 
  -3   0   9        5.24        6.31      0.72 o 
  -2   0   9        0.00       -0.43      0.43 o 
  -1   0   9       43.49       38.48      1.40 o 
   0   0   9        4.52        4.53      0.41 o 
   1   0   9      163.52      153.50      2.46 o 
   2   0   9       12.52       10.78      0.77 o 
   3   0   9       18.80       17.62      0.96 o 
   4   0   9        0.23        0.14      0.39 o 
   5   0   9        1.02        2.31      0.58 o 
  -3   1   9        0.58        0.34      0.53 o 
  -2   1   9       12.39       15.02      0.91 o 
  -1   1   9        9.92        7.32      0.72 o 
   0   1   9        2.00        2.23      0.67 o 
   1   1   9        6.46        5.92      0.63 o 
   2   1   9       39.94       36.36      1.25 o 
   3   1   9        3.06        3.13      0.48 o 
   4   1   9        2.27        2.12      0.53 o 
   5   1   9        1.79        1.73      0.48 o 
   6   1   9        2.38        2.70      0.63 o 
  -3   2   9        7.12        9.19      0.87 o 
  -2   2   9        0.02        0.58      0.43 o 
  -1   2   9       47.29       48.36      1.49 o 
   0   2   9       53.18       49.90      1.35 o 
   1   2   9      129.48      127.80      2.17 o 
   2   2   9       81.44       77.27      1.74 o 
   3   2   9       22.99       19.84      1.01 o 
   4   2   9        0.09       -0.43      0.43 o 
   5   2   9        0.22        0.87      0.48 o 
   6   2   9        3.89        3.99      0.67 o 
  -3   3   9        0.01       -0.39      0.53 o 
  -2   3   9       10.90       11.70      1.06 o 
  -1   3   9        6.81        6.06      0.67 o 
   0   3   9        4.95        4.47      0.44 o 
   1   3   9       11.53       10.01      0.72 o 
   2   3   9       30.54       32.02      1.16 o 
   3   3   9       19.61       16.61      0.91 o 
   4   3   9        5.48        5.97      0.67 o 
   5   3   9        9.43       10.06      0.82 o 
   6   3   9        1.12        0.91      0.53 o 
  -2   4   9        0.00        0.14      0.48 o 
  -1   4   9       25.30       25.08      1.30 o 
   0   4   9       64.41       66.32      1.90 o 
   1   4   9       21.24       20.41      1.06 o 
   2   4   9       89.71       89.22      2.02 o 
   3   4   9        5.35        4.62      0.58 o 
   4   4   9        0.16        0.39      0.43 o 
   5   4   9        1.92        1.06      0.53 o 
   6   4   9        4.93        7.32      0.72 o 
  -1   5   9        2.86        3.90      0.58 o 
   0   5   9       15.52       13.74      1.95 o 
   1   5   9        3.77        3.51      0.63 o 
   2   5   9        3.17        4.86      0.63 o 
   3   5   9       30.97       29.76      1.30 o 
   4   5   9       13.94       11.75      0.91 o 
   5   5   9       16.36       15.50      1.01 o 
   6   5   9        0.19       -0.19      0.53 o 
   0   6   9       33.21       37.63      2.05 o 
   1   6   9        0.27        0.48      0.53 o 
   2   6   9       29.98       30.53      1.40 o 
   3   6   9        0.02        0.29      0.48 o 
   4   6   9        0.01        0.05      0.48 o 
   5   6   9        8.72        7.41      0.82 o 
   6   6   9        0.40        0.72      0.48 o 
   2   7   9        0.01        0.14      0.63 o 
   3   7   9       13.72       13.05      1.06 o 
   4   7   9       15.84       16.70      1.11 o 
   5   7   9       15.42       14.63      1.16 o 
  -1  -3  10        2.01        1.97      0.63 o 
   0  -3  10        7.14        8.32      1.13 o 
   1  -3  10       23.80       29.80      1.44 o 
   2  -3  10        0.31        0.19      0.58 o 
  -2  -2  10        1.75        1.01      0.53 o 
  -1  -2  10        1.08        1.01      0.48 o 
   0  -2  10        0.93        1.49      0.36 o 
   1  -2  10        1.90        1.25      0.53 o 
   2  -2  10        5.04        5.92      0.67 o 
   3  -2  10        0.00       -0.48      0.48 o 
  -3  -1  10        0.00       -0.48      0.53 o 
  -2  -1  10        1.69        2.65      0.58 o 
  -1  -1  10        8.06        8.23      0.87 o 
   0  -1  10        3.88        3.39      0.42 o 
   1  -1  10       79.19       82.06      2.07 o 
   2  -1  10        8.77        7.80      0.77 o 
   3  -1  10        1.93        2.31      0.53 o 
   4  -1  10        0.64       -0.05      0.53 o 
  -3   0  10        3.07        4.43      0.63 o 
  -2   0  10        4.34        3.75      0.72 o 
  -1   0  10        9.75        9.77      0.77 o 
   0   0  10        0.24        1.18      0.27 o 
   1   0  10        0.20        0.43      0.39 o 
   2   0  10       13.04       12.28      0.87 o 
   3   0  10        0.00       -0.39      0.39 o 
   4   0  10        2.11        3.99      0.63 o 
   5   0  10        6.18        7.89      0.82 o 
  -3   1  10        0.05       -0.05      0.43 o 
  -2   1  10        1.93        2.89      0.63 o 
  -1   1  10       10.16        9.29      0.82 o 
   0   1  10        0.25        0.42      0.29 o 
   1   1  10      107.63       97.54      2.17 o 
   2   1  10       48.16       42.96      1.45 o 
   3   1  10        2.31        2.84      0.48 o 
   4   1  10        0.91        1.30      0.39 o 
   5   1  10        2.09        2.02      0.53 o 
  -2   2  10        5.47        6.79      0.67 o 
  -1   2  10       12.27       10.69      0.82 o 
   0   2  10        0.66        0.83      0.39 o 
   1   2  10        3.58        3.71      0.63 o 
   2   2  10       18.50       15.41      0.96 o 
   3   2  10        1.21        0.77      0.39 o 
   4   2  10        0.01        0.43      0.39 o 
   5   2  10       12.11       14.15      1.01 o 
   6   2  10        0.06       -0.43      0.53 o 
  -2   3  10        0.30       -0.24      0.53 o 
  -1   3  10        3.39        3.13      0.67 o 
   0   3  10        6.89        6.26      0.49 o 
   1   3  10       46.12       41.81      1.54 o 
   2   3  10       85.72       74.99      1.93 o 
   3   3  10        0.02       -0.39      0.43 o 
   4   3  10        0.81        1.01      0.39 o 
   5   3  10        3.14        2.74      0.53 o 
   6   3  10        1.64        1.35      0.58 o 
  -1   4  10        4.53        4.81      0.63 o 
   0   4  10        0.79        0.65      0.43 o 
   1   4  10        2.33        3.08      0.48 o 
   2   4  10       15.43       15.40      1.01 o 
   3   4  10        9.04        8.47      0.77 o 
   4   4  10        1.29        0.58      0.58 o 
   5   4  10        7.03        8.09      0.77 o 
   6   4  10        0.67        0.96      0.48 o 
   0   5  10        7.66        8.79      0.94 o 
   1   5  10        4.57        4.43      0.77 o 
   2   5  10       59.42       60.26      1.83 o 
   3   5  10        2.97        2.84      0.58 o 
   4   5  10        0.04       -0.34      0.43 o 
   5   5  10        2.85        2.45      0.63 o 
   6   5  10        0.42        0.72      0.58 o 
   1   6  10        0.65        0.14      0.63 o 
   2   6  10        7.13        7.08      0.91 o 
   3   6  10       13.62       14.10      1.01 o 
   4   6  10        0.32       -0.63      0.63 o 
   5   6  10        1.36        1.49      0.63 o 
   3   7  10        6.24        5.05      0.96 o 
  -1  -2  11        1.34        2.26      0.58 o 
   0  -2  11        0.37        0.07      0.39 o 
   1  -2  11        0.37        0.67      0.43 o 
   2  -2  11        1.53        1.40      0.58 o 
  -1  -1  11        0.07        0.77      0.43 o 
   0  -1  11        1.95        2.25      0.41 o 
   1  -1  11        0.86        1.44      0.43 o 
   2  -1  11        4.55        4.57      0.72 o 
   3  -1  11        0.01       -0.05      0.43 o 
  -2   0  11        0.93        1.11      0.58 o 
  -1   0  11        4.35        4.04      0.72 o 
   0   0  11        1.52        1.44      0.37 o 
   1   0  11        0.27        0.29      0.29 o 
   2   0  11        3.12        2.74      0.48 o 
   3   0  11        4.26        4.14      0.63 o 
   4   0  11        0.22       -0.48      0.53 o 
  -2   1  11        8.18        8.57      0.91 o 
  -1   1  11        0.04        0.00      0.43 o 
   0   1  11        2.62        2.98      0.39 o 
   1   1  11        1.58        1.30      0.43 o 
   2   1  11       16.37       15.50      0.96 o 
   3   1  11        0.05        0.00      0.43 o 
   4   1  11        2.57        1.88      0.48 o 
   5   1  11        1.92        2.45      0.63 o 
  -1   2  11        3.23        3.27      0.58 o 
   0   2  11        1.74        2.41      0.58 o 
   1   2  11        0.01        0.24      0.48 o 
   2   2  11        1.13        0.00      0.48 o 
   3   2  11        9.35        8.95      0.82 o 
   4   2  11        1.88        2.21      0.58 o 
   5   2  11        0.09        0.00      0.53 o 
  -1   3  11        0.23        0.77      0.48 o 
   0   3  11        1.85        2.23      0.34 o 
   1   3  11        1.39        1.88      0.48 o 
   2   3  11       28.98       25.33      1.20 o 
   3   3  11        3.63        2.98      0.53 o 
   4   3  11        8.76        7.17      0.77 o 
   5   3  11        0.11        0.72      0.53 o 
   0   4  11        0.49        0.72      0.37 o 
   1   4  11        0.06       -0.29      0.48 o 
   2   4  11        0.00        0.29      0.48 o 
   3   4  11        7.29        6.59      0.67 o 
   4   4  11        4.42        3.51      0.63 o 
   5   4  11        0.62        1.49      0.48 o 
   1   5  11        0.17        0.39      0.53 o 
   2   5  11       21.23       17.62      1.16 o 
   3   5  11       13.08       11.12      0.91 o 
   4   5  11        4.10        4.43      0.72 o 
   5   5  11        0.51        0.24      0.43 o 
   2   6  11        0.14        0.63      0.53 o 
   3   6  11        2.80        1.83      0.72 o 
   4   6  11        4.21        3.99      0.72 o 
   1  -1  12        0.91        0.67      0.58 o 
   0   0  12        4.07        4.50      0.56 o 
   1   0  12        0.02        0.58      0.48 o 
   2   0  12        0.04        0.10      0.43 o 
   3   0  12        2.99        3.27      0.63 o 
   0   1  12        1.77        3.02      0.48 o 
   1   1  12        5.70        6.11      0.72 o 
   2   1  12        1.52        1.40      0.63 o 
   3   1  12        2.59        3.03      0.67 o 
   4   1  12       15.42       19.78      1.25 o 
   0   2  12        4.54        6.49      0.58 o 
   1   2  12        0.00        0.19      0.43 o 
   2   2  12        0.78        0.10      0.48 o 
   3   2  12        1.82        1.64      0.48 o 
   4   2  12        3.44        3.22      0.72 o 
   0   3  12        0.00        0.19      0.34 o 
   1   3  12        7.37        9.00      0.82 o 
   2   3  12        3.61        5.20      0.72 o 
   3   3  12        0.32        0.58      0.43 o 
   4   3  12       12.88       18.20      1.16 o 
   1   4  12        0.06       -0.05      0.53 o 
   2   4  12        0.54        1.25      0.39 o 
   3   4  12        0.28        0.43      0.48 o 
   4   4  12        2.67        2.70      0.72 o 
   3   5  12        0.00       -0.43      0.53 o 
                                                 
